# Supplementary material for: The Antioxidant Phytochemical Schisandrin A Promotes Neural Cell Proliferation and Differentiation after Ischemic Brain Injury
Source: Molecules. 2021 Dec 9;26(24):7466. doi: 10.3390/molecules26247466 (PMC8706049; doi:10.3390/molecules26247466)
Supplement: Supplementary file 1 [file molecules-26-07466-s001.zip]

Archive with 1 entries (1 files):
- molecules-1516111-supplementary.pdf
